# Supplementary material for: ﻿Description of the male of Erromyrma Bolton & Fisher, 2016 (Hymenoptera, Formicidae)
Source: Zookeys. 2023 May 19;1163:61–77. doi: 10.3897/zookeys.1163.95696 (PMC10220497; doi:10.3897/zookeys.1163.95696)
Supplement: XML Treatment for Erromyrma latinodis [file zookeys.1163.95696-treatment1.xml]

<!DOCTYPE tp:taxon-treatment
  PUBLIC "-//TaxonX//DTD Taxonomic Treatment Publishing DTD v0 20100105//EN" "tax-treatment-NSO.dtd">
<tp:taxon-treatment xmlns:tp="http://www.plazi.org/taxpub"><tp:treatment-meta><kwd-group><label>Taxon classification</label><kwd>
                <named-content content-type="kingdom">Animalia</named-content>
              </kwd><kwd>
                <named-content content-type="order">Hymenoptera</named-content>
              </kwd><kwd>
                <named-content content-type="family">Formicidae</named-content>
              </kwd></kwd-group><mixed-citation publication-type="journal"><person-group><name><surname>Ramamonjisoa</surname><given-names>Manoa M.</given-names></name><name><surname>Rasoamanana</surname><given-names>Nicole</given-names></name><name><surname>Fisher</surname><given-names>Brian L.</given-names></name></person-group><article-title>﻿Description of the male of <italic><tp:taxon-name><tp:taxon-name-part taxon-name-part-type="genus" reg="Erromyrma">Erromyrma</tp:taxon-name-part></tp:taxon-name></italic> Bolton &amp; Fisher, 2016 (<tp:taxon-name><tp:taxon-name-part taxon-name-part-type="order">Hymenoptera</tp:taxon-name-part></tp:taxon-name>, <tp:taxon-name><tp:taxon-name-part taxon-name-part-type="family">Formicidae</tp:taxon-name-part></tp:taxon-name>)</article-title><source>Zookeys</source><day>19</day><month>05</month><year>2023</year><volume>1163</volume><fpage>61</fpage><lpage>77</lpage><pub-id pub-id-type="doi">10.3897/zookeys.1163.95696</pub-id></mixed-citation></tp:treatment-meta><tp:nomenclature><label>﻿</label><tp:taxon-name>
              <object-id xmlns:xlink="http://www.w3.org/1999/xlink" content-type="arpha" xlink:type="simple">36715004-E978-527A-806B-D29EF96D47B1</object-id>
              <tp:taxon-name-part taxon-name-part-type="genus" reg="Erromyrma">Erromyrma</tp:taxon-name-part>
              <tp:taxon-name-part taxon-name-part-type="species" reg="latinodis">latinodis</tp:taxon-name-part>
            </tp:taxon-name><tp:taxon-authority>(Mayr, 1872)</tp:taxon-authority><tp:nomenclature-citation-list><tp:nomenclature-citation><tp:taxon-name>
                  <tp:taxon-name-part taxon-name-part-type="genus" reg="Monomorium">Monomorium</tp:taxon-name-part>
                  <tp:taxon-name-part taxon-name-part-type="species" reg="latinode">latinode</tp:taxon-name-part>
                </tp:taxon-name><comment>Mayr, 1872: 152 (w.). Lectotype worker (designated by <xref ref-type="bibr" rid="B12">Heterick 2006</xref>: 108): Malaysia (“Borneo”), Sarawak, 1865–66 (J. Doria &amp; O. Beccari), unique specimen identifier: <ext-link xmlns:xlink="http://www.w3.org/1999/xlink" xlink:href="http://www.antweb.org/specimen/CASENT0010941" ext-link-type="uri" xlink:type="simple">CASENT0010941</ext-link>, examined [<abbrev xmlns:xlink="http://www.w3.org/1999/xlink" xlink:title="British Museum of Natural History" id="ABBRID0EPQAG" xlink:type="simple">BMNH</abbrev>]. Paralectotype with same data as lectotype, unique specimen identifier: <ext-link xmlns:xlink="http://www.w3.org/1999/xlink" xlink:href="http://www.antweb.org/specimen/CASENT0905756" ext-link-type="uri" xlink:type="simple">CASENT0905756</ext-link>, examined [<named-content xmlns:xlink="http://www.w3.org/1999/xlink" content-type="dwc:institutional_code" xlink:title="Museo Civico di Storia Naturale 'Giacomo Doria'" xlink:href="http://grbio.org/institution/museo-civico-di-storia-naturale-di-genova-giacomo-doria" xlink:type="simple">MSNG</named-content>]. [Combination in <tp:taxon-name><tp:taxon-name-part taxon-name-part-type="genus" reg="Erromyrma">Erromyrma</tp:taxon-name-part></tp:taxon-name>: <xref ref-type="bibr" rid="B8">Fisher and Bolton 2016</xref>: 276].</comment></tp:nomenclature-citation><tp:nomenclature-citation><tp:taxon-name>
                  <tp:taxon-name-part taxon-name-part-type="genus" reg="Monomorium">Monomorium</tp:taxon-name-part>
                  <tp:taxon-name-part taxon-name-part-type="species" reg="latinode">latinode</tp:taxon-name-part>
                  <tp:taxon-name-part taxon-name-part-type="infraspecific-rank">var.</tp:taxon-name-part>
                  <tp:taxon-name-part taxon-name-part-type="variety" reg="bruneum">bruneum</tp:taxon-name-part>
                </tp:taxon-name><comment>Emery, 1893: 243 (w.). Lectotype worker (designated by <xref ref-type="bibr" rid="B12">Heterick 2006</xref>: 108): Sri Lanka (“Ceylon”), Kandy, i.–ii.1892 (E. Simon), unique specimen identifier: <ext-link xmlns:xlink="http://www.w3.org/1999/xlink" xlink:href="http://www.antweb.org/specimen/CASENT0008632" ext-link-type="uri" xlink:type="simple">CASENT0008632</ext-link>, examined [<named-content xmlns:xlink="http://www.w3.org/1999/xlink" content-type="dwc:institutional_code" xlink:title="Museo Civico di Storia Naturale 'Giacomo Doria'" xlink:href="http://grbio.org/institution/museo-civico-di-storia-naturale-di-genova-giacomo-doria" xlink:type="simple">MSNG</named-content>]. [Junior synonym of <tp:taxon-name><tp:taxon-name-part taxon-name-part-type="genus" reg="Monomorium"/><tp:taxon-name-part taxon-name-part-type="species" reg="latinode">latinode</tp:taxon-name-part></tp:taxon-name>: <xref ref-type="bibr" rid="B12">Heterick 2006</xref>: 108].</comment></tp:nomenclature-citation><tp:nomenclature-citation><tp:taxon-name>
                  <tp:taxon-name-part taxon-name-part-type="genus" reg="Monomorium">Monomorium</tp:taxon-name-part>
                  <tp:taxon-name-part taxon-name-part-type="species" reg="latinode">latinode</tp:taxon-name-part>
                  <tp:taxon-name-part taxon-name-part-type="infraspecific-rank">var.</tp:taxon-name-part>
                  <tp:taxon-name-part taxon-name-part-type="variety" reg="voeltzkowi">voeltzkowi</tp:taxon-name-part>
                </tp:taxon-name><comment>Forel, 1907: 78 (w.). Lectotype worker (designated by <xref ref-type="bibr" rid="B12">Heterick 2006</xref>: 108): Tanzania (“Ostafrika”), Pemba I., Chake-Chake (A. Voeltzkow) [MCZC]. Paralectotype with same data as lectotype, unique specimen identifier: <ext-link xmlns:xlink="http://www.w3.org/1999/xlink" xlink:href="http://www.antweb.org/specimen/CASENT0101928" ext-link-type="uri" xlink:type="simple">CASENT0101928</ext-link>, examined [<named-content xmlns:xlink="http://www.w3.org/1999/xlink" content-type="dwc:institutional_code" xlink:title="Muséum d’histoire naturelle, Genève" xlink:href="http://grbio.org/institution/museum-dhistoire-naturelle-6" xlink:type="simple">MHNG</named-content>]. [Junior synonym of <tp:taxon-name><tp:taxon-name-part taxon-name-part-type="genus" reg="Monomorium"/><tp:taxon-name-part taxon-name-part-type="species" reg="latinodis">latinodis</tp:taxon-name-part></tp:taxon-name>: <xref ref-type="bibr" rid="B2">Bolton 1987</xref>: 429].</comment></tp:nomenclature-citation><tp:nomenclature-citation><tp:taxon-name>
                  <tp:taxon-name-part taxon-name-part-type="genus" reg="Monomorium">Monomorium</tp:taxon-name-part>
                  <tp:taxon-name-part taxon-name-part-type="species" reg="latinodoides">latinodoides</tp:taxon-name-part>
                </tp:taxon-name><comment>Wheeler, 1928: 17 (w.). Syntype worker: China: Hong Kong, Kowloon (F. Silvestri) unique specimen identifier: <named-content xmlns:xlink="http://www.w3.org/1999/xlink" content-type="dwc:institutional_code" xlink:title="Museum of Comparative Zoology Cambridge" xlink:href="http://grbio.org/institution/museum-comparative-zoology" xlink:type="simple">MCZ</named-content>-ENT00727982, examined [MCZC]. comb nov., syn. n.</comment></tp:nomenclature-citation></tp:nomenclature-citation-list></tp:nomenclature><tp:treatment-sec sec-type="notes" id="SECID0ETUAG"><title>Note.</title><p>The type series at <named-content xmlns:xlink="http://www.w3.org/1999/xlink" content-type="dwc:institutional_code" xlink:title="Museum of Comparative Zoology Cambridge" xlink:href="http://grbio.org/institution/museum-comparative-zoology" xlink:type="simple">MCZ</named-content> was examined. The syntypes series are labeled “Kowloon” (F. Silvestri): one pin with 3 workers (<named-content xmlns:xlink="http://www.w3.org/1999/xlink" content-type="dwc:institutional_code" xlink:title="Museum of Comparative Zoology Cambridge" xlink:href="http://grbio.org/institution/museum-comparative-zoology" xlink:type="simple">MCZ</named-content>-ENT00020883) and 2 workers and one dealate queen on a second pin (<named-content xmlns:xlink="http://www.w3.org/1999/xlink" content-type="dwc:institutional_code" xlink:title="Museum of Comparative Zoology Cambridge" xlink:href="http://grbio.org/institution/museum-comparative-zoology" xlink:type="simple">MCZ</named-content>-ENT00727982). The workers match the description and diagnosis (see below) of worker of <italic><tp:taxon-name><tp:taxon-name-part taxon-name-part-type="genus" reg="Erromyrma">E.</tp:taxon-name-part><tp:taxon-name-part taxon-name-part-type="species" reg="latinodis">latinodis</tp:taxon-name-part></tp:taxon-name></italic>. We formally combine the species in <italic><tp:taxon-name><tp:taxon-name-part taxon-name-part-type="genus" reg="Erromyrma">Erromyrma</tp:taxon-name-part></tp:taxon-name></italic> and synonymize the species with <italic><tp:taxon-name><tp:taxon-name-part taxon-name-part-type="genus" reg="Erromyrma">E.</tp:taxon-name-part><tp:taxon-name-part taxon-name-part-type="species" reg="latinodis">latinodis</tp:taxon-name-part></tp:taxon-name></italic>. However, we exclude the queen (on <named-content xmlns:xlink="http://www.w3.org/1999/xlink" content-type="dwc:institutional_code" xlink:title="Museum of Comparative Zoology Cambridge" xlink:href="http://grbio.org/institution/museum-comparative-zoology" xlink:type="simple">MCZ</named-content>-ENT00727982) from the syntype series; it belongs to the genus <italic><tp:taxon-name><tp:taxon-name-part taxon-name-part-type="genus" reg="Carebara">Carebara</tp:taxon-name-part></tp:taxon-name></italic> (Westwood, 1840).</p></tp:treatment-sec><tp:treatment-sec sec-type="diagnosis" id="SECID0ENWAG"><title>Diagnosis.</title><p><bold><italic><tp:taxon-name><tp:taxon-name-part taxon-name-part-type="genus" reg="Erromyrma">Erromyrma</tp:taxon-name-part></tp:taxon-name></italic> workers [modified from <xref ref-type="bibr" rid="B12">Heterick (2006)</xref> and <xref ref-type="bibr" rid="B8">Fisher and Bolton (2016)</xref></bold>]:</p><list list-type="order"><list-item><p>Worker caste polymorphic
</p></list-item><list-item><p>Palp formula 3,3
</p></list-item><list-item><p>Mandible triangular, smooth, and shiny
</p></list-item><list-item><p>Five mandibular teeth
</p></list-item><list-item><p>Antenna with 12 segments, with 3-segmented apical club
</p></list-item><list-item><p>Scape short, failing to reach occipital margin
</p></list-item><list-item><p>Compound eyes present and conspicuous
</p></list-item><list-item><p>Clypeus with a distinct unpaired seta at the midpoint of the anterior margin
</p></list-item><list-item><p>Frontal carinae short and parallel
</p></list-item><list-item><p>Antennal scrobe absent
</p></list-item><list-item><p>Head without raised nuchal (= occipital) carina
</p></list-item><list-item><p>Tibial spurs absent from meso- and metatibia
</p></list-item><list-item><p>Promesonotal suture not distinct in dorsal view
</p></list-item><list-item><p>Metanotal groove present
</p></list-item><list-item><p>Propodeum unarmed
</p></list-item><list-item><p>Propodeal dorsum with strong transverse striolae
</p></list-item><list-item><p>Petiole pedunculated
</p></list-item><list-item><p>Subpetiolar process absent
</p></list-item><list-item><p>Sting developed
</p></list-item></list><p><bold><italic><tp:taxon-name><tp:taxon-name-part taxon-name-part-type="genus" reg="Erromyrma">Erromyrma</tp:taxon-name-part><tp:taxon-name-part taxon-name-part-type="species" reg="latinodis">latinodis</tp:taxon-name-part></tp:taxon-name></italic> males</bold>:</p><p>The following combination of characters diagnose males of <italic><tp:taxon-name><tp:taxon-name-part taxon-name-part-type="genus" reg="Erromyrma">Erromyrma</tp:taxon-name-part><tp:taxon-name-part taxon-name-part-type="species" reg="latinodis">latinodis</tp:taxon-name-part></tp:taxon-name></italic>.</p><fig id="F2" position="float" orientation="portrait"><object-id xmlns:xlink="http://www.w3.org/1999/xlink" content-type="doi" xlink:type="simple">10.3897/zookeys.1163.95696.figure2</object-id><object-id xmlns:xlink="http://www.w3.org/1999/xlink" content-type="arpha" xlink:type="simple">AF74A0A8-2E43-51E1-A652-78E6E2F26901</object-id><label>Figure 2.</label><caption><p><italic><tp:taxon-name><tp:taxon-name-part taxon-name-part-type="genus" reg="Erromyrma">Erromyrma</tp:taxon-name-part><tp:taxon-name-part taxon-name-part-type="species" reg="latinodis">latinodis</tp:taxon-name-part></tp:taxon-name></italic> (<ext-link xmlns:xlink="http://www.w3.org/1999/xlink" xlink:href="http://www.antweb.org/specimen/CASENT0788835" ext-link-type="uri" xlink:type="simple">CASENT0788835</ext-link>) <bold>A</bold> body in lateral view <bold>B</bold> head in full-face view <bold>C</bold> body in dorsal view.</p></caption><graphic xmlns:xlink="http://www.w3.org/1999/xlink" xlink:href="zookeys-1163-061_article-95696__-g002.jpg" position="float" orientation="portrait" xlink:type="simple" id="oo_852507.jpg"><uri content-type="original_file" xlink:type="simple">https://binary.pensoft.net/fig/852507</uri></graphic></fig><list list-type="order"><list-item><p>Palp formula 5,3
</p></list-item><list-item><p>Mandible triangular with distinct basal and masticatory margins (Fig. <xref ref-type="fig" rid="F2">2B</xref>)
</p></list-item><list-item><p>Four mandibular teeth (Fig. <xref ref-type="fig" rid="F2">2B</xref>)
</p></list-item><list-item><p>Antenna short and filiform, with 13 segments; pedicel subglobular (Fig. <xref ref-type="fig" rid="F2">2B</xref>)
</p></list-item><list-item><p>Scape short (SI &lt; 33, Fig. <xref ref-type="fig" rid="F2">2B</xref>)
</p></list-item><list-item><p>Compound eyes large (EL/HW1 0.58, Fig. <xref ref-type="fig" rid="F1">1A</xref>)
</p></list-item><list-item><p>Ocelli present and similar in size (Fig. <xref ref-type="fig" rid="F1">1A</xref>)
</p></list-item><list-item><p>Clypeus with anterior margin convex. (Fig. <xref ref-type="fig" rid="F2">2B</xref>)
</p></list-item><list-item><p>Frontal carinae absent (Fig. <xref ref-type="fig" rid="F2">2B</xref>)
</p></list-item><list-item><p>Antennal scrobe absent (Fig. <xref ref-type="fig" rid="F2">2B</xref>)
</p></list-item><list-item><p>Head without raised nuchal (= occipital) carina (Fig. <xref ref-type="fig" rid="F2">2C</xref>)
</p></list-item><list-item><p>Notauli absent (Fig. <xref ref-type="fig" rid="F2">2C</xref>)
</p></list-item><list-item><p>Single spur present on meso- and metatibia (Fig. <xref ref-type="fig" rid="F2">2A</xref>)
</p></list-item><list-item><p>Pterostigma present on the forewing (Fig. <xref ref-type="fig" rid="F3">3</xref>)
</p></list-item><list-item><p>First median-cubital cross-vein (1m-cu) present on the forewing (Fig. <xref ref-type="fig" rid="F3">3</xref>)
</p></list-item><list-item><p>Cubital vein of the forewing fused with the median vein (M+Cu) and forms an angle higher than 45° with M (Fig. <xref ref-type="fig" rid="F3">3</xref>)
</p></list-item><list-item><p>Forewing cross-vein 2rs-m absent (Fig. <xref ref-type="fig" rid="F3">3</xref>)
</p></list-item><list-item><p>Petiole pedunculate (Fig. <xref ref-type="fig" rid="F2">2A</xref>)
</p></list-item><list-item><p>Postpetiole elongated anteriorly, subglobose in lateral view (Fig. <xref ref-type="fig" rid="F2">2A</xref>)
</p></list-item><list-item><p>Abdominal segment IV elongate and not shouldered (Fig. <xref ref-type="fig" rid="F2">2A</xref>)
</p></list-item><list-item><p>Pygostyles present (Fig. <xref ref-type="fig" rid="F2">2A</xref>)
</p></list-item></list><p>Male measurements (<italic>N</italic> = 2). <abbrev xmlns:xlink="http://www.w3.org/1999/xlink" xlink:title="Maximum head length" id="ABBRID0EY4AG" xlink:type="simple">HL</abbrev> 0.60–0.62, <abbrev xmlns:xlink="http://www.w3.org/1999/xlink" xlink:title="Head width" id="ABBRID0E34AG" xlink:type="simple">HW1</abbrev> 0.48–0.5, <abbrev xmlns:xlink="http://www.w3.org/1999/xlink" xlink:title="Maximum head width" id="ABBRID0EA5AG" xlink:type="simple">HW2</abbrev> 0.62–0.65, <abbrev xmlns:xlink="http://www.w3.org/1999/xlink" xlink:title="Maximum eye length" id="ABBRID0EE5AG" xlink:type="simple">EL</abbrev> 0.28–0.29, EW 0.21–0.23, <abbrev xmlns:xlink="http://www.w3.org/1999/xlink" xlink:title="Inner ocellar distance" id="ABBRID0EI5AG" xlink:type="simple">IOD</abbrev> 0.20–0.21, <abbrev xmlns:xlink="http://www.w3.org/1999/xlink" xlink:title="Lateral ocellar distance" id="ABBRID0EM5AG" xlink:type="simple">LOD</abbrev> 0.06–0.07, <abbrev xmlns:xlink="http://www.w3.org/1999/xlink" xlink:title="Ocular-ocellar distance" id="ABBRID0EQ5AG" xlink:type="simple">OOD</abbrev> 0.16–0.18, <abbrev xmlns:xlink="http://www.w3.org/1999/xlink" xlink:title="Scape length" id="ABBRID0EU5AG" xlink:type="simple">SL</abbrev> 0.12–0.14, <abbrev xmlns:xlink="http://www.w3.org/1999/xlink" xlink:title="Maximum length of the pedicel" id="ABBRID0EY5AG" xlink:type="simple">F1</abbrev> 0.09–0.10, <abbrev xmlns:xlink="http://www.w3.org/1999/xlink" xlink:title="Petiole length" id="ABBRID0E35AG" xlink:type="simple">PL</abbrev> 0.51–0.54, <abbrev xmlns:xlink="http://www.w3.org/1999/xlink" xlink:title="Petiolar width" id="ABBRID0EA6AG" xlink:type="simple">PW</abbrev> 0.20–0.21, <abbrev xmlns:xlink="http://www.w3.org/1999/xlink" xlink:title="Postpetiolar width" id="ABBRID0EE6AG" xlink:type="simple">PPW</abbrev> 0.33–0.34, <abbrev xmlns:xlink="http://www.w3.org/1999/xlink" xlink:title="Cephalic index" id="ABBRID0EI6AG" xlink:type="simple">CI</abbrev> 81–82, <abbrev xmlns:xlink="http://www.w3.org/1999/xlink" xlink:title="Scape index" id="ABBRID0EM6AG" xlink:type="simple">SI</abbrev> 28, <abbrev xmlns:xlink="http://www.w3.org/1999/xlink" xlink:title="Eye index" id="ABBRID0EQ6AG" xlink:type="simple">EI</abbrev> 0.58.</p><fig id="F3" position="float" orientation="portrait"><object-id xmlns:xlink="http://www.w3.org/1999/xlink" content-type="doi" xlink:type="simple">10.3897/zookeys.1163.95696.figure3</object-id><object-id xmlns:xlink="http://www.w3.org/1999/xlink" content-type="arpha" xlink:type="simple">0956E545-C48E-5860-A7E6-5E99BC497846</object-id><label>Figure 3.</label><caption><p>Male forewing veins of <italic><tp:taxon-name><tp:taxon-name-part taxon-name-part-type="genus" reg="Erromyrma">Erromyrma</tp:taxon-name-part><tp:taxon-name-part taxon-name-part-type="species" reg="latinodis">latinodis</tp:taxon-name-part></tp:taxon-name></italic> (<ext-link xmlns:xlink="http://www.w3.org/1999/xlink" xlink:href="http://www.antweb.org/specimen/CASENT0788835" ext-link-type="uri" xlink:type="simple">CASENT0788835</ext-link>). Abbreviations: <bold>Pt</bold> pterostigma; <bold>Sc</bold> subcosta; <bold>R</bold>, <bold>r</bold> radius; <bold>Rs</bold>, <bold>rs</bold> radial sector; <bold>M</bold>, <bold>m</bold> media; <bold>Cu</bold> cubitus; <bold>A</bold>, <bold>a</bold>, anal.</p></caption><graphic xmlns:xlink="http://www.w3.org/1999/xlink" xlink:href="zookeys-1163-061_article-95696__-g003.jpg" position="float" orientation="portrait" xlink:type="simple" id="oo_852508.jpg"><uri content-type="original_file" xlink:type="simple">https://binary.pensoft.net/fig/852508</uri></graphic></fig></tp:treatment-sec><tp:treatment-sec sec-type="description" id="SECID0EHBBG"><title>Description.</title><p><bold><italic><tp:taxon-name><tp:taxon-name-part taxon-name-part-type="genus" reg="Erromyrma">Erromyrma</tp:taxon-name-part><tp:taxon-name-part taxon-name-part-type="species" reg="latinodis">latinodis</tp:taxon-name-part></tp:taxon-name></italic> males</bold>:</p><p><bold><italic>Structure.</italic></bold> In full-face view, the head including compound eyes slightly wider than long. Posterior head margin relatively rounded; head with three large, rounded ocelli of the same size, situated on the frontal face of the head, lateral ocelli directed 45° toward lateral sides. Compound eye large, strongly bulging. Anterior margin of clypeus convex. Mandible well developed and elongate triangular; masticatory margin with four teeth, the basal and masticatory margins are distinct.</p><p>Antennae 13-segmented short and filiform, pedicel subglobular. The mesoscutum is strongly convex and bulging, in the dorsal view much broader than the head at the level of the forewing insertion. In dorsal view, pronotum short in the median portion; notauli absent on the mesoscutum; mesoscutellum broader than long and smaller than mesoscutum. Metapleural gland bulla present with metapleural lobe closed. In profile, propodeal angle rounded, without spines or teeth. Hind femora longer than tibia.</p><p>In lateral view, petiole distinctly pedunculated; subpetiolar process absent (Fig. <xref ref-type="fig" rid="F2">2A</xref>). In dorsal view, abdominal segment III (postpetiole) elongated anteriorly; abdominal segment IV not shoulder and broader than the remaining tergites.</p><p><bold><italic>Sculpture.</italic></bold> Clypeus, dorsum, lateral face, and venter of head weakly smooth and shiny. Pro- and mesothorax extensively smooth or very superficially sculptured and shiny, with posterolateral area of mesoscutum and posterior zone of mesopleuron unsculptured with shiny area. Metanotum and metapleuron unsculptured and matte. Apical area of anterior slope of petiole, coxae, femora, and tibiae of all legs smooth to superficially sculptured and shiny; tarsi entirely microsculptured. Gaster (abdominal segments IV to the apex) entirely smooth to superficially sculptured and shiny.</p><p><bold><italic>Color.</italic></bold> Body and mandible largely brownish yellow except the ocellar region and the abdominal segments IV to the apex, brown.</p><p><bold><italic>Pilosity.</italic></bold> Anterior margin of clypeus with a pair of stout setae and without a distinct unpaired seta at its midpoint. Mandible covered with standing hairs. Antennal scape and pedicel with short and decumbent whitish hairs; the flagellomeres densely hairy. Hairs on head and body moderately abundant, erect, short, and stout. Pronotum, mesoscutum, and mesoscutellum with many obliquely standing hairs; hairs on mesopleuron much sparser; metanotum and propodeum with erect hair. Femora and tibiae with appressed hairs; tarsi covered with short appressed hairs. Posterior margins of each abdominal tergite and sternite with long and suberect hairs. Parameres covered with stout hair.</p><p><bold><italic>Wings.</italic></bold> (Fig. <xref ref-type="fig" rid="F3">3</xref>) Forewing with four closed cells. Costal vein (C) absent. Pterostigma pigmented, visible on the leading edge of the forewing. Radial vein (R) fused proximally to constitute Sc+R+Rs before reaching the pterostigma.</p><p>Radial sector (Rs). Past the separation from Sc+R+Rs, Rs usually short free abscissa down curved and never reaching to the costal margin, the radial sector connects to the pterostigma via the second radial-radial sector cross-vein (2r-rs). Then merging with median vein (M) and continuing fused (Rs+M).</p><p>Median vein (M). Further away from the leading wing margin is the median vein, proximally fused with cubital vein (M+Cu), following separation continuing as a free abscissa M before joining with radial sector to form Rs+M. Median vein (M) is fused with radial sector and present in past the junction of the radial sector.</p><p>Cubital vein (Cu). Proximally the cubital vein is fused with median vein (M+Cu), the cubital vein (Cu) divided by median-cubital cross-vein (1m-cu) the cubital vein does not connect to the distal wing margin.</p><p>Anal vein (A). A longitudinal vein running near the posterior wing margin. Consists of a free abscissa fused to cubital-anal cross-vein (cu-a), and continuing past cu-a.</p></tp:treatment-sec><tp:treatment-sec sec-type="comments" id="SECID0ENDBG"><title>Comments.</title><p>The tribe <tp:taxon-name><tp:taxon-name-part taxon-name-part-type="tribe">Solenopsidini</tp:taxon-name-part></tp:taxon-name> is separated from other Malagasy myrmicine tribes by the following combination of characters: with the head in full-face view, mandibles with masticatory margin less than five teeth; antennal scrobe reduced to absent; pedicel not more elongated than the remaining segments; ocelli present and same size situated on the frontal face of the head, lateral ocelli directed toward oblique front sides; occipital carina not visible in full-face view; head (including compound eyes) slightly wider than long with occipital margin of head rounded. In lateral view, the anterodorsal margin of mesopleuron lower than the highest point of the wing process, pronotum and mesonotum from a smooth convexity, pronotal furrow less marked; forewing venation: cross-vein 2rs-m absent, costal vein absent, radial sector down curved and never reaching to the costal margin; propodeal spines absent; pygostyle present; abdominal segment III attached anteriorly to abdominal segment IV; peduncle of abdominal segment III is distinctly longer than that of the petiole; single tibial spur present on the front leg. In dorsal view, notauli absent.</p><p><italic><tp:taxon-name><tp:taxon-name-part taxon-name-part-type="genus" reg="Erromyrma">Erromyrma</tp:taxon-name-part></tp:taxon-name></italic> can be distinguished from three other genera, <italic><tp:taxon-name><tp:taxon-name-part taxon-name-part-type="genus" reg="Adelomyrmex">Adelomyrmex</tp:taxon-name-part></tp:taxon-name></italic> (Emery, 1897), <italic><tp:taxon-name><tp:taxon-name-part taxon-name-part-type="genus" reg="Monomorium">Monomorium</tp:taxon-name-part></tp:taxon-name></italic> (Mayr, 1855) and <italic><tp:taxon-name><tp:taxon-name-part taxon-name-part-type="genus" reg="Syllophopsis">Syllophopsis</tp:taxon-name-part></tp:taxon-name></italic> (Santschi, 1915), by its subglobular pedicels. It can be separated from the genus <italic><tp:taxon-name><tp:taxon-name-part taxon-name-part-type="genus" reg="Solenopsis">Solenopsis</tp:taxon-name-part></tp:taxon-name></italic> (Westwood, 1840) by the number of its antennal segment.</p></tp:treatment-sec><tp:treatment-sec><!--Section generated to contain objects referenced in tp:taxon-treatment.--><fig id="F1" position="float" orientation="portrait"><object-id xmlns:xlink="http://www.w3.org/1999/xlink" content-type="doi" xlink:type="simple">10.3897/zookeys.1163.95696.figure1</object-id><object-id xmlns:xlink="http://www.w3.org/1999/xlink" content-type="arpha" xlink:type="simple">0C3B6A14-6EE8-5AC8-A4A6-17969C655949</object-id><label>Figure 1.</label><caption><p>Illustration of measurements of <italic><tp:taxon-name><tp:taxon-name-part taxon-name-part-type="genus" reg="Erromyrma">Erromyrma</tp:taxon-name-part><tp:taxon-name-part taxon-name-part-type="species" reg="latinodis">latinodis</tp:taxon-name-part></tp:taxon-name></italic> (<ext-link xmlns:xlink="http://www.w3.org/1999/xlink" xlink:href="http://www.antweb.org/specimen/CASENT0788835" ext-link-type="uri" xlink:type="simple">CASENT0788835</ext-link>) <bold>A</bold> head in full-face view <bold>B</bold> segment abdominal in dorsal view <bold>C</bold> segment abdominal in lateral view.</p></caption><graphic xmlns:xlink="http://www.w3.org/1999/xlink" xlink:href="zookeys-1163-061_article-95696__-g001.jpg" position="float" orientation="portrait" xlink:type="simple" id="oo_852506.jpg"><uri content-type="original_file" xlink:type="simple">https://binary.pensoft.net/fig/852506</uri></graphic></fig></tp:treatment-sec><ref-list><ref id="B12"><mixed-citation xmlns:xlink="http://www.w3.org/1999/xlink" xlink:type="simple"><person-group><name name-style="western"><surname>Heterick</surname><given-names>BE</given-names></name></person-group> (<year>2006</year>) <article-title>A revision of the Malagasy ants belonging to genus <italic><tp:taxon-name><tp:taxon-name-part taxon-name-part-type="genus">Monomorium</tp:taxon-name-part></tp:taxon-name></italic> Mayr, 1855.</article-title><source>Proceedings of the California Academy of Sciences</source><volume>57</volume>: <fpage>69</fpage>–<lpage>202</lpage>.</mixed-citation></ref><ref id="B8"><mixed-citation xmlns:xlink="http://www.w3.org/1999/xlink" xlink:type="simple"><person-group><name name-style="western"><surname>Fisher</surname><given-names>BL</given-names></name><name name-style="western"><surname>Bolton</surname><given-names>B</given-names></name></person-group> (<year>2016</year>) Ants of Africa and Madagascar, A Guide to the Genera. Berkeley: University of California Press, 512 pp. <ext-link xlink:href="10.1525/9780520962996" ext-link-type="doi" xlink:type="simple">https://doi.org/10.1525/9780520962996</ext-link></mixed-citation></ref><ref id="B2"><mixed-citation xmlns:xlink="http://www.w3.org/1999/xlink" xlink:type="simple"><person-group><name name-style="western"><surname>Bolton</surname><given-names>B</given-names></name></person-group> (<year>1987</year>) <article-title>A review of the <italic><tp:taxon-name><tp:taxon-name-part taxon-name-part-type="genus">Solenopsis</tp:taxon-name-part></tp:taxon-name></italic> genus-group and revision of Afrotropical <italic><tp:taxon-name><tp:taxon-name-part taxon-name-part-type="genus">Monomorium</tp:taxon-name-part></tp:taxon-name></italic> Mayr (<tp:taxon-name><tp:taxon-name-part taxon-name-part-type="order">Hymenoptera</tp:taxon-name-part></tp:taxon-name>: <tp:taxon-name><tp:taxon-name-part taxon-name-part-type="family">Formicidae</tp:taxon-name-part></tp:taxon-name>). Bulletin of the British Museum (Natural History).</article-title><source>Entomology</source><volume>54</volume>: <fpage>263</fpage>–<lpage>452</lpage>.</mixed-citation></ref></ref-list></tp:taxon-treatment>
